# Supplementary material for: Whole-body total lesion glycolysis measured on fluorodeoxyglucose positron emission tomography/computed tomography as a prognostic variable in metastatic breast cancer
Source: BMC Cancer. 2014 Jul 21;14:525. doi: 10.1186/1471-2407-14-525 (PMC4223546; doi:10.1186/1471-2407-14-525)
Supplement: Additional file 1 — Univariate and multivariate analyses for overall survival in group A* using Cox model (with SUVmax of primary tumor as an independent variable). [file 1471-2407-14-525-S1.xls]

## Sheet: Sheet1
Additional file 1: TableS 4. Univariate and multivariate analyses for overall survival in group A* using Cox model (added SUVmax of primary tumor as an independent variable)
	HR	95%CI	p
Univariate analysis⁑
SUVmax of primary tumor	0.136	0.895-1.466	0.136
Multivariate analysis
ER/PR(+)	0.212	0.011-4.140	0.306
SUVmax of primary tumor	0.772	0.407-1.464	0.429
highest SUVmax	0.93	0.568-1.522	0.772
WTLG	1.005	1.001-1.008	0.022†
*Group A: Cases found to have metastases at the initial presentation
⁑The results of other variables are the same as those in Table 3.
Abbreviations: ER=estrogen receptor; PR=progesterone receptor; SUV=standardized uptake value; WTLG=whole body total lesion glycolysis.
