# Supplementary material for: Whole-body total lesion glycolysis measured on fluorodeoxyglucose positron emission tomography/computed tomography as a prognostic variable in metastatic breast cancer
Source: BMC Cancer. 2014 Jul 21;14:525. doi: 10.1186/1471-2407-14-525 (PMC4223546; doi:10.1186/1471-2407-14-525)
Supplement: Additional file 2 — Correlation coefficients between each dependent variable. [file 1471-2407-14-525-S2.xls]

## Sheet: Sheet1
Additional file 2: TableS 5. Correlation Coefficients between each dependent valiables.
Group A
	Age	ER/PR(+)	HSUVmax	WTLG	SUVmax of primary tumor
Age	1	0.188	-0.031	-0.24	-0.076
ER/PR(+)	0.188	1	-0.473	-0.514	-0.306
HSUVmax	-0.031	-0.473	1	0.417	0.715
WTLG	-0.24	-0.514	0.417	1	0.489
SUVmax of primary tumor	-0.076	-0.306	0.715	0.489	1
Group B
	Age	ER/PR(+)	HSUVmax	WTLG
Age	1	0.05	0.271	0.327
ER/PR(+)	0.05	1	-0.046	-0.181
HSUVmax	0.271	-0.046	1	0.502
WTLG	0.327	-0.181	0.502	1
